# Supplementary material for: Metabolomics profiles associated with HbA1c levels in patients with type 2 diabetes
Source: PLoS One. 2019 Nov 7;14(11):e0224274. doi: 10.1371/journal.pone.0224274 (PMC6837371; doi:10.1371/journal.pone.0224274)
Supplement: S1 Table — (XLSX) [file pone.0224274.s001.xlsx]

## Sheet: Sheet1
S1 Table. Characteristics of the 122 selected metabolites. The abbreviations and full names of metabolites are listed in the second and third column, respectively. The fourth column shows the mean value of the coefficient of variance (CV) of the total 10 reference samples. The percentage of 10 reference samples and 400 individuals above the limit of detection (LOD) are shown in the fifth and sixt…
#	Abbreviation	Biochemical name	*CV (%)	*Proportion > LOD (%)	†Proportion > LOD (%)	†Concentration
Acylcarnitines
1	C0	Carnitine	8.9	100	100	45.52±12.13
2	C14:1	Tetradecenoylcarnitine	12.6	100	100	0.1±0.04
3	C14:2	Tetradecadienylcarnitine	14.6	100	83.2	0.04±0.02
4	C16	Hexadecanoylcarnitine	11.4	100	100	0.12±0.03
5	C18	Octadecanoylcarnitine	12.1	100	86.8	0.03±0.01
6	C18:1	Octadecenoylcarnitine	10.6	97.2	72.2	0.12±0.04
7	C18:2	Octadecadienylcarnitine	11.8	100	100	0.07±0.02
8	C2	Acetylcarnitine	8.7	100	100	7.44±2.98
9	C3	Propionylcarnitine	7.7	100	100	0.49±0.17
10	C4	Butyrylcarnitine	8.8	100	100	0.21±0.1
11	C8	Octanoylcarnitine	9	100	64.5	0.17±0.08
Amino Acids
12	Ala	Alanine	8.5	100	100	563.66±128.2
13	Arg	Arginine	14	100	100	111.77±26.66
14	Asn	Asparagine	7.4	100	100	57.02±11.67
15	Asp	Aspartate	13.2	100	100	24.87±13.27
16	Cit	Citrulline	10	100	100	32.71±15.92
17	Gln	Glutamine	10.1	100	100	616.7±124.98
18	Glu	Glutamate	13	100	100	96.71±48.54
19	Gly	Glycine	10.9	100	100	276.59±70.13
20	His	Histidine	9.9	100	100	88.54±15.56
21	Ile	Isoleucine	10.2	100	100	97.79±22.47
22	Leu	Leucine	11.1	100	100	184.83±40.25
23	Lys	Lysine	13.2	100	100	223.66±45.36
24	Met	Methionine	10.4	100	100	25.39±6.54
25	Orn	Ornithine	12.9	100	100	88.86±34.84
26	Phe	Phenylalanine	9.4	100	100	81.18±15.61
27	Pro	Proline	8.4	100	100	198.92±53.03
28	Ser	Serine	11.1	100	100	148±33.34
29	Thr	Threonine	9.7	100	100	138.18±39.42
30	Trp	Tryptophan	10.6	100	100	58.78±14.84
31	Tyr	Tyrosine	9.4	100	100	68.05±18
32	Val	Valine	10.8	100	100	245.12±45.14
Biogenic Amines
33	Creatinine	Creatinine	10.1	100	100	92.58±44.24
34	Kynurenine	Kynurenine	11.6	100	100	2.44±0.87
35	Putrescine	Putrescine	13.1	100	100	0.16±0.07
36	Sarcosine	Sarcosine	13.4	100	100	3.64±1.26
37	Serotonin	Serotonin	8.4	100	100	0.66±0.32
38	Spermidine	Spermidine	12.3	100	100	0.28±0.12
39	Taurine	Taurine	8.5	100	100	145.69±55.42
Glycerophospholipids
40	lysoPC a C16:0	lysoPhosphatidylcholine acyl C16:0	9.2	100	100	106.03±27.46
41	lysoPC a C16:1	lysoPhosphatidylcholine acyl C16:1	11.4	100	100	2.94±1.13
42	lysoPC a C17:0	lysoPhosphatidylcholine acyl C17:0	10.6	100	100	1.43±0.47
43	lysoPC a C18:0	lysoPhosphatidylcholine acyl C18:0	9.8	100	100	24.78±7.71
44	lysoPC a C18:1	lysoPhosphatidylcholine acyl C18:1	9.4	100	100	14.84±4.7
45	lysoPC a C18:2	lysoPhosphatidylcholine acyl C18:2	8.9	100	100	24.75±9.19
46	lysoPC a C20:3	lysoPhosphatidylcholine acyl C20:3	9.5	100	100	1.52±0.6
47	lysoPC a C20:4	lysoPhosphatidylcholine acyl C20:4	9.7	100	100	4.78±1.95
48	PC aa C28:1	Phosphatidylcholine diacyl C28:1	9.6	100	100	1.93±0.56
49	PC aa C30:0	Phosphatidylcholine diacyl C30:0	9.6	100	100	3.27±1.27
50	PC aa C32:0	Phosphatidylcholine diacyl C32:0	9.5	100	100	13.66±4.13
51	PC aa C32:1	Phosphatidylcholine diacyl C32:1	12	100	100	17.82±11.53
52	PC aa C32:3	Phosphatidylcholine diacyl C32:3	13.2	100	100	0.36±0.11
53	PC aa C34:1	Phosphatidylcholine diacyl C34:1	11.3	100	100	176.77±58.71
54	PC aa C34:2	Phosphatidylcholine diacyl C34:2	12.2	100	100	309.28±91.23
55	PC aa C34:3	Phosphatidylcholine diacyl C34:3	10.4	100	100	16.81±7.95
56	PC aa C34:4	Phosphatidylcholine diacyl C34:4	13.6	100	100	1.42±0.55
57	PC aa C36:0	Phosphatidylcholine diacyl C36:0	11.4	100	100	2.78±0.92
58	PC aa C36:1	Phosphatidylcholine diacyl C36:1	12.5	100	100	35.58±11.32
59	PC aa C36:2	Phosphatidylcholine diacyl C36:2	12.9	100	100	157.3±45.05
60	PC aa C36:3	Phosphatidylcholine diacyl C36:3	9.3	100	100	97.39±29.91
61	PC aa C36:4	Phosphatidylcholine diacyl C36:4	10.1	100	100	154.95±48.97
62	PC aa C36:5	Phosphatidylcholine diacyl C36:5	11.4	100	100	43.47±22.11
63	PC aa C36:6	Phosphatidylcholine diacyl C36:6	10.2	100	100	1.32±0.56
64	PC aa C38:0	Phosphatidylcholine diacyl C38:0	9.9	100	100	3.38±1.09
65	PC aa C38:3	Phosphatidylcholine diacyl C38:3	9.6	100	100	39.53±12.2
66	PC aa C38:4	Phosphatidylcholine diacyl C38:4	9.1	100	100	85.76±27.89
67	PC aa C38:5	Phosphatidylcholine diacyl C38:5	11.5	100	100	57.19±18.96
68	PC aa C38:6	Phosphatidylcholine diacyl C38:6	9.3	100	100	122.61±40.03
69	PC aa C40:1	Phosphatidylcholine diacyl C40:1	10.3	100	94.5	0.46±0.13
70	PC aa C40:2	Phosphatidylcholine diacyl C40:2	14.3	100	100	0.34±0.15
71	PC aa C40:3	Phosphatidylcholine diacyl C40:3	11.6	100	100	0.59±0.23
72	PC aa C40:4	Phosphatidylcholine diacyl C40:4	9.1	100	100	3.03±1.09
73	PC aa C40:5	Phosphatidylcholine diacyl C40:5	12.9	100	100	11.59±4.71
74	PC aa C40:6	Phosphatidylcholine diacyl C40:6	8.6	100	100	45.21±15.74
75	PC aa C42:0	Phosphatidylcholine diacyl C42:0	11.2	100	100	0.72±0.25
76	PC aa C42:1	Phosphatidylcholine diacyl C42:1	13	100	100	0.41±0.12
77	PC aa C42:2	Phosphatidylcholine diacyl C42:2	10.3	100	100	0.42±0.16
78	PC aa C42:5	Phosphatidylcholine diacyl C42:5	15	100	100	0.44±0.19
79	PC aa C42:6	Phosphatidylcholine diacyl C42:6	9	97.8	93.7	0.73±0.26
80	PC ae C30:0	Phosphatidylcholine acyl-alkyl C30:0	12	100	99.7	0.24±0.06
81	PC ae C32:1	Phosphatidylcholine acyl-alkyl C32:1	12	100	100	2.06±0.56
82	PC ae C32:2	Phosphatidylcholine acyl-alkyl C32:2	11.5	100	100	0.52±0.16
83	PC ae C34:0	Phosphatidylcholine acyl-alkyl C34:0	11.2	100	100	1.09±0.34
84	PC ae C34:1	Phosphatidylcholine acyl-alkyl C34:1	12.5	100	100	5.94±1.47
85	PC ae C34:2	Phosphatidylcholine acyl-alkyl C34:2	11.4	100	100	6.7±2.12
86	PC ae C34:3	Phosphatidylcholine acyl-alkyl C34:3	9.3	100	100	5.49±1.86
87	PC ae C36:0	Phosphatidylcholine acyl-alkyl C36:0	12.4	100	100	1.06±0.36
88	PC ae C36:1	Phosphatidylcholine acyl-alkyl C36:1	13	100	100	5.11±1.25
89	PC ae C36:2	Phosphatidylcholine acyl-alkyl C36:2	12.8	100	100	8.21±2.51
90	PC ae C36:3	Phosphatidylcholine acyl-alkyl C36:3	9.4	100	100	4.88±1.39
91	PC ae C36:4	Phosphatidylcholine acyl-alkyl C36:4	9	100	100	11.55±3.64
92	PC ae C36:5	Phosphatidylcholine acyl-alkyl C36:5	12	100	100	8.8±2.62
93	PC ae C38:0	Phosphatidylcholine acyl-alkyl C38:0	9	100	100	2.69±0.98
94	PC ae C38:3	Phosphatidylcholine acyl-alkyl C38:3	11.1	100	100	2.66±0.63
95	PC ae C38:4	Phosphatidylcholine acyl-alkyl C38:4	8.4	100	100	7.89±2.16
96	PC ae C38:5	Phosphatidylcholine acyl-alkyl C38:5	12.1	100	100	11.6±2.98
97	PC ae C38:6	Phosphatidylcholine acyl-alkyl C38:6	9.2	100	100	7.33±2.28
98	PC ae C40:1	Phosphatidylcholine acyl-alkyl C40:1	9.6	100	100	1.37±0.44
99	PC ae C40:2	Phosphatidylcholine acyl-alkyl C40:2	10.4	100	100	1.49±0.41
100	PC ae C40:3	Phosphatidylcholine acyl-alkyl C40:3	10.6	100	100	0.81±0.17
101	PC ae C40:4	Phosphatidylcholine acyl-alkyl C40:4	8.7	100	100	1.77±0.45
102	PC ae C40:5	Phosphatidylcholine acyl-alkyl C40:5	13	100	100	2.77±0.77
103	PC ae C40:6	Phosphatidylcholine acyl-alkyl C40:6	8.6	100	100	4.83±1.46
104	PC ae C42:1	Phosphatidylcholine acyl-alkyl C42:1	12.8	100	100	0.31±0.09
105	PC ae C42:2	Phosphatidylcholine acyl-alkyl C42:2	10	100	100	0.6±0.16
106	PC ae C42:3	Phosphatidylcholine acyl-alkyl C42:3	10.9	100	100	0.78±0.23
107	PC ae C42:4	Phosphatidylcholine acyl-alkyl C42:4	11	100	100	0.69±0.19
108	PC ae C42:5	Phosphatidylcholine acyl-alkyl C42:5	10.3	100	100	1.57±0.38
109	PC ae C44:4	Phosphatidylcholine acyl-alkyl C44:4	12.1	100	100	0.35±0.08
110	PC ae C44:5	Phosphatidylcholine acyl-alkyl C44:5	12.6	100	100	1.33±0.43
111	PC ae C44:6	Phosphatidylcholine acyl-alkyl C44:6	8.9	100	100	1.44±0.43
Sphinholipids
112	SM (OH) C14:1	Hydroxysphingomyeline C14:1	10.3	100	100	4.13±1.05
113	SM (OH) C16:1	Hydroxysphingomyeline C16:1	10	100	100	2.45±0.58
114	SM (OH) C22:1	Hydroxysphingomyeline C22:1	12	100	100	10.37±2.57
115	SM (OH) C22:2	Hydroxysphingomyeline C22:2	12.1	100	100	8.38±2.13
116	SM C16:0	Sphingomyeline C16:0	10.2	100	100	112.99±22.37
117	SM C16:1	Sphingomyeline C16:1	9.6	100	100	16.04±3.92
118	SM C18:0	Sphingomyeline C18:0	10.8	100	100	20.15±4.81
119	SM C18:1	Sphingomyeline C18:1	10	100	100	10.33±2.8
120	SM C24:0	Sphingomyeline C24:0	12.9	100	100	20.17±4.46
121	SM C24:1	Sphingomyeline C24:1	11.5	100	100	50.13±10.97
Sugars
122	H1	Hexose	8.3	100	100	7694.03±3429.5
